# Supplementary material for: Targeting specific kinase substrates rescues increased colitis severity induced by the Crohn’s disease–linked LRRK2-N2081D variant
Source: J Clin Invest. 2025 Oct 1;135(19):e190017. doi: 10.1172/JCI190017 (PMC12483564; doi:10.1172/JCI190017)
Supplement: Supplemental tables 1-2 [file jci-135-190017-s007.xlsx]

## Sheet: SuppTable1
Supplementary Table 1. Population specific associations of N551K, G2019S and N2081D
Cohort	Phenotype	Variant (GRCh38)	Variant	OR	Beta	Beta_SE	P	N_cases	N_controls	MAC	MAF	MAF_cases	MAF_controls	N_case_hom	N_case_het	N_ctrl_hom	N_ctrl_het
BioMe_EUR	PD	chr12:40263898:C:G	N551K	0.939362	-0.0625542	0.153548	0.683721	307	19015	3151	0.0815392	0.149837	0.155824	0	46	142	2821
BioMe_EUR	PD	chr12:40340400:G:A	G2019S	10.7455	2.37449	0.338145	2.18543e-12	307	19015	106	0.00274299	0.0586319	0.00452275	1	17	1	85
BioMe_EUR	PD	chr12:40346884:A:G	N2081D	1.2739	0.242085	0.217807	0.266367	307	19015	1302	0.0336922	0.0846906	0.0653169	2	24	32	1210
BioMe_EUR	CD	chr12:40263898:C:G	N551K	0.86355	-0.146703	0.111489	0.188222	546	18776	3151	0.0815392	0.139194	0.15621	4	72	138	2795
BioMe_EUR	CD	chr12:40340400:G:A	G2019S	1.04062	0.0398138	0.511591	0.937968	546	18776	106	0.00274299	0.00732601	0.00532595	0	4	2	98
BioMe_EUR	CD	chr12:40346884:A:G	N2081D	1.77081	0.571438	0.134879	2.26855e-05	546	18776	1302	0.0336922	0.120879	0.0640179	4	62	30	1172
BioME_AFR	PD	chr12:40263898:C:G	N551K	0.943926	-0.057708	0.241392	0.811056	72	15889	4325	0.135486	0.25	0.249418	1	17	343	3620
BioME_AFR	PD	chr12:40340400:G:A	G2019S	.	.	.	.	72	15889	10	0.000313264	0	0.000314683	0	0	0	10
BioME_AFR	PD	chr12:40346884:A:G	N2081D	0.355393	-1.03453	1.33138	0.437139	72	15889	149	0.00466763	0	0.00937756	0	0	0	149
BioME_AFR	CD	chr12:40263898:C:G	N551K	0.847061	-0.165982	0.153763	0.280379	185	15776	4325	0.135486	0.210811	0.249873	3	36	341	3601
BioME_AFR	CD	chr12:40340400:G:A	G2019S	.	.	.	.	185	15776	10	0.000313264	0	0.000316937	0	0	0	10
BioME_AFR	CD	chr12:40346884:A:G	N2081D	1.52578	0.422505	0.703609	0.548185	185	15776	149	0.00466763	0.0162162	0.00925456	0	3	0	146
BioMe_AMR	PD	chr12:40263898:C:G	N551K	1.14331	0.133929	0.229213	0.55902	77	10619	3722	0.17399	0.298701	0.318957	4	19	308	3079
BioMe_AMR	PD	chr12:40340400:G:A	G2019S	6.05352	1.80064	0.833499	0.0307467	77	10619	55	0.00257105	0.025974	0.00499105	0	2	0	53
BioMe_AMR	PD	chr12:40346884:A:G	N2081D	0.977062	-0.0232056	0.713055	0.974038	77	10619	243	0.0113594	0.025974	0.0225068	0	2	2	237
BioMe_AMR	CD	chr12:40263898:C:G	N551K	1.34724	0.29806	0.207887	0.151642	90	10606	3722	0.17399	0.344444	0.318593	5	26	307	3072
BioMe_AMR	CD	chr12:40340400:G:A	G2019S	0.360692	-1.01973	1.36907	0.45637	90	10606	55	0.00257105	0	0.00518574	0	0	0	55
BioMe_AMR	CD	chr12:40346884:A:G	N2081D	2.40498	0.87754	0.689503	0.20312	90	10606	243	0.0113594	0.0444444	0.0223458	0	4	2	235
Genebass(UKBB)_EUR	PD	chr12:40263898:C:G	N551K	0.988217	-0.0118527	0.066014	0.857508	1901	392940	51450	0.065153	0.064508	0.065156	.	.	.	.
Genebass(UKBB)_EUR	PD	chr12:40340400:G:A	G2019S	29.1908	3.37386	0.61348	3.8074e-08	1901	392940	201	0.00025454	0.0026302	0.00024305	.	.	.	.
Genebass(UKBB)_EUR	PD	chr12:40346884:A:G	N2081D	1.32351	0.280291	0.13677	0.0404293	1901	392940	11492	0.014553	0.018233	0.014535	.	.	.	.
Genebass(UKBB)_EUR	CD	chr12:40263898:C:G	N551K	0.938887	-0.0630599	0.059848	0.292035	2266	392575	51450	0.065153	0.061388	0.065175	.	.	.	.
Genebass(UKBB)_EUR	CD	chr12:40340400:G:A	G2019S	0.353157	-1.04084	0.94922	0.272849	2266	392575	201	0.00025454	0	0.00025601	.	.	.	.
Genebass(UKBB)_EUR	CD	chr12:40346884:A:G	N2081D	1.23041	0.207347	0.12182	0.0887305	2266	392575	11492	0.014553	0.017742	0.014535	.	.	.	.
MVP_EUR	PD	chr12:40263898:C:G	N551K	0.954087	-0.047	0.031	0.12	8704	440252	.	.	.	.	.	.	.	.
MVP_EUR	PD	chr12:40340400:G:A	G2019S	4.95303	1.6	0.2	1.5e-11	8704	440252	.	.	.	.	.	.	.	.
MVP_EUR	PD	chr12:40346884:A:G	N2081D	1.23368	0.21	0.052	6.3e-05	8704	440252	.	.	.	.	.	.	.	.
MVP_EUR	CD	chr12:40263898:C:G	N551K	0.869358	-0.14	0.05	0.0046	3402	446631	.	.	.	.	.	.	.	.
MVP_EUR	CD	chr12:40340400:G:A	G2019S	1.34986	0.3	0.58	0.6	3402	446631	.	.	.	.	.	.	.	.
MVP_EUR	CD	chr12:40346884:A:G	N2081D	1.23368	0.21	0.082	0.011	3402	446631	.	.	.	.	.	.	.	.
MVP_AFR	PD	chr12:40263898:C:G	N551K	0.878095	-0.13	0.077	0.087	711	120893	.	.	.	.	.	.	.	.
MVP_AFR	PD	chr12:40340400:G:A	G2019S	.	.	.	.	.	.	.	.	.	.	.	.	.	.
MVP_AFR	PD	chr12:40346884:A:G	N2081D	.	-0.51	0.51	0.32	711	120893	.	.	.	.	.	.	.	.
MVP_AFR	CD	chr12:40263898:C:G	N551K	0.878095	-0.13	0.086	0.15	567	121083	.	.	.	.	.	.	.	.
MVP_AFR	CD	chr12:40340400:G:A	G2019S	.	.	.	.	.	.	.	.	.	.	.	.	.	.
MVP_AFR	CD	chr12:40346884:A:G	N2081D	0.909373	-0.095	0.56	0.86	567	121083	.	.	.	.	.	.	.	.
MVP_AMR	PD	chr12:40263898:C:G	N551K	0.83527	-0.18	0.09	0.04	678	59052	.	.	.	.	.	.	.	.
MVP_AMR	PD	chr12:40340400:G:A	G2019S	3.6693	1.3	0.49	0.02	678	59052	.	.	.	.	.	.	.	.
MVP_AMR	PD	chr12:40346884:A:G	N2081D	0.878095	-0.13	0.25	0.6	678	59052	.	.	.	.	.	.	.	.
MVP_AMR	CD	chr12:40263898:C:G	N551K	.	.	.	.	.	.	.	.	.	.	.	.	.	.
MVP_AMR	CD	chr12:40340400:G:A	G2019S	.	.	.	.	.	.	.	.	.	.	.	.	.	.
MVP_AMR	CD	chr12:40346884:A:G	N2081D	.	.	.	.	.	.	.	.	.	.	.	.	.	.
MVP_EAS	PD	chr12:40263898:C:G	N551K	.	.	.	.	.	.	.	.	.	.	.	.	.	.
MVP_EAS	PD	chr12:40340400:G:A	G2019S	.	.	.	.	.	.	.	.	.	.	.	.	.	.
MVP_EAS	PD	chr12:40346884:A:G	N2081D	.	.	.	.	.	.	.	.	.	.	.	.	.	.
MVP_EAS	CD	chr12:40263898:C:G	N551K	.	.	.	.	.	.	.	.	.	.	.	.	.	.
MVP_EAS	CD	chr12:40340400:G:A	G2019S	.	.	.	.	.	.	.	.	.	.	.	.	.	.
MVP_EAS	CD	chr12:40346884:A:G	N2081D	.	.	.	.	.	.	.	.	.	.	.	.	.	.

## Sheet: SuppTable2
Supplementary Table 2. Meta analysis of N551K, G2019S and N2081D
Analysis	Phenotype	Variant (GRCh38)	Variant	OR	Beta	Beta_SE	P	N	Direction	HetISq	HetChiSq	HetDf	HetPVal
BioMe_Meta (EUR+AMR+AFR)	PD	chr12:40263898:C:G	N551K	0.986196	-0.0139	0.1128	0.9018	45979	-+-	0	0.549	2	0.7598
BioMe_Meta (EUR+AMR+AFR)	PD	chr12:40340400:G:A	G2019S	9.90857	2.2934	0.3133	2.495e-13	30018	++?	0	0.407	1	0.5235
BioMe_Meta (EUR+AMR+AFR)	PD	chr12:40346884:A:G	N2081D	1.20865	0.1895	0.2058	0.3572	45979	+--	0	0.993	2	0.6088
BioMe_Meta (EUR+AMR+AFR)	CD	chr12:40263898:C:G	N551K	0.921548	-0.0817	0.0828	0.3235	45979	-+-	49.7	3.977	2	0.1369
BioMe_Meta (EUR+AMR+AFR)	CD	chr12:40340400:G:A	G2019S	0.913931	-0.09	0.4792	0.851	30018	+-?	0	0.526	1	0.4685
BioMe_Meta (EUR+AMR+AFR)	CD	chr12:40346884:A:G	N2081D	1.78104	0.5772	0.1301	9.108e-06	45979	+++	0	0.24	2	0.887
MVP_Meta (AFR+AMR+EUR+EAS)	PD	chr12:40263898:C:G	N551K	0.932394	-0.07	0.029	0.012	630290	.	.	.	.	.
MVP_Meta (AFR+AMR+EUR+EAS)	PD	chr12:40340400:G:A	G2019S	4.95303	1.6	0.032	6.9e-17	630290	.	.	.	.	.
MVP_Meta (AFR+AMR+EUR+EAS)	PD	chr12:40346884:A:G	N2081D	1.20925	0.19	0.041	0.00041	630290	.	.	.	.	.
MVP_Meta (AFR+AMR+EUR+EAS)	CD	chr12:40263898:C:G	N551K	0.869358	-0.14	0.047	0.00075	631433	.	.	.	.	.
MVP_Meta (AFR+AMR+EUR+EAS)	CD	chr12:40340400:G:A	G2019S	1.08654	0.083	0.31	0.88	631433	.	.	.	.	.
MVP_Meta (AFR+AMR+EUR+EAS)	CD	chr12:40346884:A:G	N2081D	1.24608	0.22	0.06	0.0069	631433	.	.	.	.	.
EUR_Meta (BioMe EUR + MVP EUR + Genebass(UKBB))	PD	chr12:40263898:C:G	N551K	0.959445	-0.0414	0.0276	0.1341	863119	---	0	0.252	2	0.8816
EUR_Meta (BioMe EUR + MVP EUR + Genebass(UKBB))	PD	chr12:40340400:G:A	G2019S	6.07876	1.8048	0.1719	8.829e-26	863119	+++	51.3	4.103	2	0.1285
EUR_Meta (BioMe EUR + MVP EUR + Genebass(UKBB))	PD	chr12:40346884:A:G	N2081D	1.2385	0.2139	0.0498	1.73e-05	863119	+++	0	0.078	2	0.9615
EUR_Meta (BioMe EUR + MVP EUR + Genebass(UKBB))	CD	chr12:40263898:C:G	N551K	0.893687	-0.1124	0.0363	0.001943	864196	---	0	1.079	2	0.583
EUR_Meta (BioMe EUR + MVP EUR + Genebass(UKBB))	CD	chr12:40340400:G:A	G2019S	0.985999	-0.0141	0.3557	0.9684	864196	++-	0	1.474	2	0.4785
EUR_Meta (BioMe EUR + MVP EUR + Genebass(UKBB))	CD	chr12:40346884:A:G	N2081D	1.32657	0.2826	0.0607	3.266e-06	864196	+++	65.2	5.751	2	0.05638
Multi-ancestry_Meta (BioMe_Meta+MVP_Meta+Genebass(UKBB))	PD	chr12:40263898:C:G	N551K	0.943556	-0.0581	0.0258	0.02447	1071110	---	0	0.813	2	0.6661
Multi-ancestry_Meta (BioMe_Meta+MVP_Meta+Genebass(UKBB))	PD	chr12:40340400:G:A	G2019S	4.98932	1.6073	0.0318	3.89e-556	1053248	+++	61	5.122	2	0.07723
Multi-ancestry_Meta (BioMe_Meta+MVP_Meta+Genebass(UKBB))	PD	chr12:40346884:A:G	N2081D	1.21143	0.1918	0.0398	1.444e-06	1071110	+++	0	0.102	2	0.9504
Multi-ancestry_Meta (BioMe_Meta+MVP_Meta+Genebass(UKBB))	CD	chr12:40263898:C:G	N551K	0.899605	-0.1058	0.0338	0.001715	1072253	---	0	1.124	2	0.57
Multi-ancestry_Meta (BioMe_Meta+MVP_Meta+Genebass(UKBB))	CD	chr12:40340400:G:A	G2019S	0.957816	-0.0431	0.251	0.8638	1054026	-+-	0	1.28	2	0.5273
Multi-ancestry_Meta (BioMe_Meta+MVP_Meta+Genebass(UKBB))	CD	chr12:40346884:A:G	N2081D	1.3101	0.2701	0.0497	5.62e-08	1072253	+++	69.4	6.535	2	0.03811
