# Supplementary material for: Targeting specific kinase substrates rescues increased colitis severity induced by the Crohn’s disease–linked LRRK2-N2081D variant
Source: J Clin Invest. 2025 Oct 1;135(19):e190017. doi: 10.1172/JCI190017 (PMC12483564; doi:10.1172/JCI190017)
Supplement: Supporting data values [file jci-135-190017-s008.xlsx]

## Sheet: Fig1C
Days	WT																						G2019S															N2081D
0	100	100	100	100	100	100	100	100	100	100	100	100	100	100	100	100	100	100	100	100	100	100	100	100	100	100	100	100	100	100	100	100	100	100	100	100	100	100	100	100	100	100	100	100	100	100	100	100	100
1	98.7705	98.4127	99.1736	96.2121	95.3668	99.0196	97.1963	95.0758	98.8506	101.095	99.6139	98.374	101.176	100	100	101.606	99.1935	100.346	100.699	101.027	101.111	102.049	99.2366	101.079	99.322	96.679	94.9458	100	101.087	100.743	99.6753	98.6014	101.034	100.323	101.399	101.399	100.99	98.6622	97.541	98.7234	96.8127	100	95.5326	98.6063	97.6351	97.4729	100.386	99.262	97.048
2	99.1803	99.2063	101.24	98.1061	98.0695	98.366	98.7539	98.8636	98.4674	98.9051	100.772	101.626	103.529	102.024	101.976	102.008	101.21	101.038	101.748	99.6575	102.593	100.41	98.4733	100	98.9831	100.369	98.917	101.095	102.536	103.346	100.974	99.3007	99.3103	101.613	102.797	102.448	100.66	101.003	99.1803	100	99.2032	101.887	97.2509	98.9547	100	99.278	101.158	100	98.893
3	101.23	100.397	103.306	99.2424	99.6139	101.307	100.935	100.758	100.383	100.73	100.772	103.252	102.353	101.619	101.581	103.614	101.21	100.692	102.098	101.712	102.593	100.82	102.672	101.439	98.9831	101.476	99.278	101.825	103.261	102.602	100.649	100.699	100	100.968	101.748	101.399	100.99	100.334	100	102.128	98.8048	99.3711	100	99.6516	102.365	100.361	100.386	100.369	101.476
4	100.82	99.2063	103.719	98.8636	98.8417	100.98	100.935	100.758	101.149	99.2701	100.772	102.439	101.176	99.1903	101.186	103.614	102.016	101.384	102.797	101.712	102.222	100.82	100	99.2806	98.9831	99.631	98.917	101.825	103.261	102.23	100.649	99.3007	100.69	101.935	103.497	102.098	100.33	97.6589	98.7705	100.851	98.008	98.4277	103.093	99.3031	102.027	102.166	101.158	99.631	100.369
5	100	99.2063	104.545	97.7273	98.8417	100.327	100	100.758	100	99.635	100.386	99.187	101.176	99.5951	102.372	101.606	100	101.038	101.748	101.37	102.593	101.639	98.855	100	98.3051	98.893	98.556	102.555	102.899	102.602	101.948	100.35	101.379	101.29	103.497	101.049	100.33	93.9799	98.3607	102.553	98.4064	96.8553	101.375	98.2578	101.014	100	99.6139	98.524	101.107
6	98.7705	101.587	102.479	97.3485	100	100	98.7539	98.1061	101.533	98.9051	100.386	96.3415	101.176	100.81	101.976	104.016	100.403	97.5779	102.797	99.3151	101.481	101.639	97.3282	101.439	98.3051	100	98.556	101.46	103.261	102.602	99.6753	101.399	99.3103	98.0645	101.049	99.6503	99.3399	92.3077	95.4918	100.851	96.0159	93.7107	97.5945	95.4704	96.6216	98.556	97.2973	97.786	100
7	94.2623	100.397	100.826	98.8636	99.2278	100	100	97.3485	102.299	97.4453	100	94.7154	97.2549	99.5951	99.6047	101.606	95.9677	95.8478	101.049	96.5753	101.852	100.41	95.0382	99.2806	95.5932	96.679	96.0289	97.8102	99.2754	102.23	98.3766	97.9021	96.5517	97.0968	101.399	98.6014	97.3597	84.2809	93.0328	98.2979	92.4303	88.3648	95.8763	90.5923	91.5541	93.5018	94.2085	99.631	100
8	93.4426	100.397	97.9339	97.3485	98.8417	98.0392	99.6885	97.3485	103.065	98.1752	100.386	90.2439	96.0784	97.9757	97.6285	102.008	95.9677	94.8097	101.049	95.2055	100.37	102.459	94.6565	98.2014	93.5593	97.417	94.9458	94.5255	94.5652	97.3978	95.1299	93.7063	95.5172	94.1935	98.951	97.9021	97.6898	75.9197	87.7049	93.617	83.6653	82.7044	89.6907	83.9721	84.7973	87.7256	88.8031	97.048	98.524
9	91.3934	99.6032	95.0413	98.4848	97.6834	98.0392	99.3769	95.0758	102.682	96.3504	97.6834	78.8618	94.5098	96.3563	95.2569	101.606	96.7742	93.4256	98.2517	93.1507	98.1481	98.3607	82.0611	97.1223	87.7966	93.7269	92.0578	90.146	92.7536	92.5651	91.5584	89.5105	94.8276	87.7419	97.9021	97.5524	97.0297		81.1475	84.6809	78.0876	76.7296	81.0997	75.6098	75	81.9495	79.5367	95.203	93.7269
10	90.5738	98.8095	92.9752	99.2424	96.9112	97.0588	100.623	96.2121	101.916	95.6204	97.2973		96.4706	95.1417	94.0711	100.803	95.5645	92.7336	100.699	93.1507	100	97.9508	82.0611	96.7626	86.7797	92.9889	92.7798	83.9416	91.6667	88.8476	89.9351	85.3147	95.8621	84.5161	96.5035	98.2517	97.6898		75.4098	79.5745			77.6632			77.9783		94.4649	94.0959
11	92.623	99.2063	95.8678	100	97.6834	97.3856	99.6885	96.5909	102.682	98.1752	100		98.4314	96.7611	93.6759	100.803	97.5806	94.1176	100	93.1507	100.741	98.7705	84.3511	98.5612	87.7966	95.941	93.1408	81.7518	92.7536	88.4758	89.2857	88.1119	96.8966	83.5484	96.1538	99.3007	98.3498											94.0959	92.6199
[truncated: 12 more columns]

## Sheet: Fig1D
Day	WT	G2019S	N2081D
11	0
11	0
11	0
11	0
11	0
11	0
11	0
11	0
11	0
11	0
11	0
11	0
9	1
11		0
11		0
11		0
11		0
11		0
8			1
10			1
10			1
9			1
9			1
10			1
9			1
9			1
10			1
9			1
11			0
11			0
11			0
11			0
11			0
11	0
11	0
11	0
11	0
11	0
11	0
11	0
11	0
11	0
11	0
11		0
11		0
11		0
11		0
11		0
11		0
11		0
11		0
11		0
11		0
11			0
11			0
11			0
11			0
11			0
11			0
11			0
9			1
10			1

## Sheet: Fig1E
Days	WT																	G2019S																	N2081D
0	100	100	100	100	100	100	100	100	100	100	100	100	100	100	100	100	100	100	100	100	100	100	100	100	100	100	100	100	100	100	100	100	100	100	100	100	100	100	100	100	100	100	100	100	100	100	100	100	100
1	98.5981	99.0826	97.619	95.7627	98.7603	100.463	98.2222	101.747	102.392	101.852	101.961	97.4138	97.5104	102.488	100.485	100	99.5413	98.7234	98.6239	98.7448	100.402	97.0213	96.3801	100	100.488	100.442	99.0654	98.5981	101.442	99.5475	100	100.431	99.0909	99.5851	97.8723	102.252	100.463	99.5614	99.5283	94.0887	101.923	99.5169	99.5392	100	103.365	102.415	102.415	100	100.427
2	100	99.5413	98.5714	96.6102	101.24	100.926	96.8889	102.183	103.349	103.241	103.922	104.31	100.83	104.975	100.971	97.9899	97.7064	100.426	102.294	99.1632	102.811	102.128	94.1176	98.5714	100.976	100.442	99.5327	98.5981	101.923	99.5475	101.345	100.431	100	99.1701	101.277	100.901	99.537	99.1228	100.943	97.0443	103.846	101.932	100.461	100	102.404	101.932	102.415	99.0991	98.2906
3	101.402	98.6239	100.952	99.5763	100.826	100.463	96.8889	102.62	103.828	105.093	102.941	102.155	100.415	103.98	101.942	99.4975	97.7064	100.851	100.459	100.418	100.402	101.277	95.4751	100	101.463	100.885	99.0654	97.6636	101.442	101.81	100	101.293	101.364	99.5851	100.426	101.351	98.1481	99.1228	99.0566	100	104.808	100.483	100.922	102.283	103.365	102.415	102.899	96.8468	96.1538
4	100.935	97.7064	99.5238	98.7288	100	101.852	98.2222	102.62	101.435	104.167	102.941	105.603	101.245	102.985	101.456	100	99.0826	102.128	100.459	100.418	101.205	103.404	97.2851	100	99.5122	99.5575	97.6636	99.0654	99.5192	101.81	101.794	102.155	103.636	100.83	101.277	101.351	101.852	101.316	98.5849	100	104.808	100.483	99.0783	100	100.962	101.449	102.415	95.4955	94.8718
5	101.869	98.1651	98.0952	100.424	97.5207	101.852	97.3333	104.367	102.871	102.315	103.922	107.328	100.415	101.493	101.456	99.4975	98.1651	99.1489	100.459	100	100	103.404	98.19	101.905	100	99.5575	98.5981	99.5327	101.923	97.2851	102.242	100.431	102.273	100.83	101.277	95.9459	99.0741	101.754	99.5283	99.5074	101.442	98.5507	100.922	98.1735	100.481	102.415	100.483	97.2973	95.2991
6	100	99.5413	98.5714	99.1525	98.7603	102.778	97.7778	100.873	102.871	100	101.961	104.741	100	102.985	100.971	98.995	97.2477	100	100	97.4895	99.1968	101.277	97.2851	98.5714	100	99.5575	99.5327	98.1308	100	96.8326	102.242	100.862	99.0909	98.7552	97.0213	96.3964	101.389	101.754	98.5849	100	97.1154	96.1353	95.3917	95.8904	98.5577	98.0676	100	95.9459	94.8718
7	102.336	99.0826	98.0952	99.1525	99.5868	100.463	96.8889	101.747	101.435	101.389	100.49	102.586	100	103.483	100.485	97.9899	95.8716	100.851	102.294	94.9791	99.5984	101.702	96.3801	98.0952	100	99.115	96.729	97.6636	98.5577	95.9276	101.794	99.569	98.6364	99.1701	95.7447	95.4955	98.1481	97.807	96.2264	99.5074	98.0769	94.2029	92.1659	94.5205	94.7115	92.7536	95.6522	94.1441	94.0171
8	101.402	97.7064	99.0476	97.4576	98.7603	102.315	95.5556	101.31	101.435	97.2222	100.98	102.586	100	102.488	100.971	95.9799	95.4128	100.426	99.5413	90.3766	100	101.277	96.3801	100.476	100.976	100	96.729	98.5981	100.962	95.9276	99.5516	99.1379	99.0909	97.5104	96.1702	96.8468	98.6111	98.2456	94.8113	97.5369	90.3846	93.7198	86.1751	93.6073	93.2692	91.3043	95.6522	90.5405	90.1709
9	99.0654	95.8716	97.1429	96.1864	98.3471	99.0741	93.7778	102.183	102.392	97.2222	98.5294	103.017	98.7552	101.99	99.5146	94.4724	94.0367	100.426	97.7064	89.1213	98.3936	99.1489	94.5701	99.0476	98.0488	97.3451	92.0561	97.1963	98.5577	95.0226	98.6547	97.4138	97.2727	97.5104	97.0213	95.045	96.7593	96.0526	92.9245	94.0887	85.5769	86.9565	78.341	90.411	84.1346	84.5411	89.8551	89.6396	84.188
10	101.869	95.8716	96.6667	97.4576	99.1736	101.389	97.7778	103.057	101.435	99.0741	96.0784	101.724	98.7552	105.473	100.485	97.4874	94.9541	100	97.2477	90.3766	100.402	99.5745	95.4751	101.905	98.0488	96.0177	89.7196	96.729	98.5577	98.19	99.5516	99.1379	100.909	98.7552	97.0213	93.6937	97.2222	96.4912	93.3962	94.0887	83.1731	86.4734		90.411	83.6538	87.9227	90.3382	89.6396	79.4872
11	100	99.0826	98.5714	100.847	100	103.241	100	103.493	101.435	101.852	99.5098	103.448	98.7552	103.98	100.971	97.4874	94.9541	100.426	100.459	94.1423	100.402	100.426	98.19	101.905	100	96.0177	90.6542	97.1963	99.5192	99.5475	100.897	100.431	99.5455	100.415	96.5957	95.9459	100	99.5614	94.3396	91.133	80.2885	87.4396		92.6941	81.25	87.9227	93.7198	91.8919
[truncated: 4 more columns]

## Sheet: Fig1F
WT	G2019S	N2081D
0
0
0
0
0
0
0
	0
	0
	0
	0
	0
	0
	0
		1
		0
		0
		0
		0
		0
		0
		0
		0
0
0
0
0
0
0
0
0
0
0
	0
	0
	0
	0
	0
	0
	0
	0
	0
	0
		0
		0
		0
		0
		0
		0
		0
		0
		1
		1

## Sheet: Fig1G
WT	G2019S	N2081D
65	77	58
78	95	50
67	75	53
74	80	50
90	73	45
79	71	55
90	68	58
80	65	56
90	79	61
87	67	68
83	80	69
53	69	75
77	79	71
90	89	72
80	83	59
92		66
89.5		67
86		50
94		56
77		56
81		53
87		64
		67

## Sheet: Fig1H
WT	G2019S	N2081D
88.7	720.6	768.1
296.2	275.3	881
105.2
443.3	418	686.2
130	434.8
2	287.9	109.4
121.7	97	643.3
47.6	375.9	1221.2
2.5	130	477.1
55.8	158.9	1030.2

## Sheet: Fig1I
WT	G2019S	N2081D
129.2	119.4	183.1
67.3	85.2	95.6
167.2	161.3	145.2
87.7	101.7	100.9
71	196	203.2
102.9	165.2	206.8
87.9	161.2	166.8
158.4	108.2	181.5
76.4	126	133.1
94.7	170.6	116
	74.5	94
192.4	103.9	88
65.9	78.8	142.6
72.2	90.9	103.1
75.8	92.2	96.6
57.6		118.6
59.5		155.6
90.2		65.2
73.4		118.3
73.7		153.4
81.3		132.9
64.1		169.4
		143.3
		101.2

## Sheet: Fig1J
WT	G2019S	N2081D
80	88	76
75	85	63
80	80	70
85	87	67
98	72	70
86	78	70
80	76	64
91	88	65
76	77	54
80	69	60
70	87	57
88	88	57
90	84	67
90.5	79	68
79	89	59
80	86	57
78	87	66
		60
		58

## Sheet: Fig1K
WT	G2019S	N2081D
105.2	18.9	363.2
88.7	279.5	460.2
80.5	35.3
76.4	43.5	750.8
31.2	125.9
97	72.3	1510.8
200.4	999.3	1460.5
68.2	109.4	3630.5
64	275.3	121.7
59.9	68.2	64

## Sheet: Fig1L
WT	G2019S	N2081D
85.5	74.1	143.3
102.1	85.8	79.7
70.7	103	80.4
81.2	103.9	79.4
128.8	88.3	69.6
71.4	81	72.6
94.3	69.6	105.1
90.5	60.3	86.1
84.4	59.5	131.2
69.6	73.8	77.5
78.7	65.1	73.2
63.3	56.5	71.5
49.7	66.3	75.2
73.1	72.4	87.7
72.2	61.3	121.9
69.9	67.7	64.1
	80.2	71.1
		64.5
		67

[truncated: 37 more sheets: Fig1M, Fig1N, Fig2B, Fig2D, Fig2G, Fig3C, Fig3F, Fig4B, Fig4E, Fig4F, Fig4G, Fig4H, FIg4I, SFig1B, SFig1C, SFig2B, SFig2D, SFig3B, SFig4B, SFig7A …]
